# Supplementary material for: Multi-output learning for systematic missing value imputation in DNA methylation arrays
Source: Bioinform Adv. 2026 Feb 15;6(1):vbag052. doi: 10.1093/bioadv/vbag052 (PMC12955846; doi:10.1093/bioadv/vbag052)
Supplement: vbag052_Supplementary_Data [file vbag052_supplementary_data.xlsx]

## Sheet: Supplementary Table 1
Supplementary Table 1. Evaluation of different imputation methods using two datasets: (1) 450K methylation data from 30 whole blood samples downloaded from GEO (accession number GSE105018), and (2) 450K methylation data from 30 GBM samples downloaded from the GDC Data Portal (https://portal.gdc.cancer.gov ). Abbreviations: MAE, Mean Absolute Error; RAE, Relative Absolute Error; RMSE, Root Mean Sq…
	Group	Metrics	Row_mean	Random	Moving Window	fKNN	KNN	EM	Buck	SoftImpute	IterativeSVD	Iterative Imputer	Matrix Factorization	RF	methyLImp2	MOREL (RF)	MOREL (SVR)	MOREL (KNN)	MOREL (DNN)
Whole blood samples	Missing Level (10%)	MAE	0.0225026	0.0303995	0.02991	0.0212465	0.0209973	0.027086	0.0200727	0.0293135	0.239278	0.265174	0.03454	0.0200418	0.019652	0.019082	0.0200732	0.0201927	0.0196911
		RAE	0.0688649	0.0930317	0.092051	0.0650208	0.0642581	0.0828914	0.0614284	0.0897083	0.732261	0.811511	0.106301	0.061334	0.060141	0.0583965	0.0614301	0.0617957	0.0602608
		RMSE	0.0371032	0.0510725	0.052559	0.0327387	0.0323396	0.0471727	0.0304457	0.0416185	0.29614	0.280138	0.048632	0.0331954	0.030039	0.0290949	0.0306782	0.0305428	0.0303052
		R2	0.994191	0.989026	0.988234	0.995484	0.995596	0.990626	0.996092	0.994877	0.994027	0.961797	0.989902	0.995359	0.996207	0.996432	0.996037	0.996068	0.996134
	Missing Level (30%)	MAE	0.0225804	0.0304083	0.029212	0.0214198	0.0210376	0.0271318	0.0201859	0.0284714	0.240536	0.308911	0.034059	0.0200353	0.019722	0.0191626	0.0200904	0.020304	0.0196051
		RAE	0.06922	0.0932164	0.090185	0.0656621	0.0644906	0.0831724	0.0618798	0.0872787	0.737362	0.946965	0.105148	0.0614182	0.060458	0.0587429	0.0615871	0.0622416	0.0600991
		RMSE	0.0373461	0.0513639	0.049378	0.0332853	0.032427	0.0474157	0.0305686	0.0408159	0.297085	0.326209	0.046607	0.0332681	0.030138	0.0292702	0.030721	0.0307866	0.0301905
		R2	0.994103	0.988879	0.989568	0.995321	0.995563	0.990509	0.996053	0.994843	0.994111	0.663511	0.990714	0.995327	0.996173	0.996382	0.996016	0.995997	0.996151
	Missing Level (50%)	MAE	0.0226489	0.0305418	0.028733	0.0215233	0.0210675	0.0272299	0.020297	0.0274583	0.240378	0.317253	0.033807	0.0194154	0.019771	0.0192271	0.0201332	0.0203837	0.0198077
		RAE	0.0694453	0.0936462	0.088329	0.0659941	0.0645963	0.0834913	0.062299	0.0841917	0.737038	0.972751	0.103927	0.0595309	0.060622	0.0589535	0.0617316	0.0624998	0.0607338
		RMSE	0.0375456	0.0517319	0.04757	0.0336788	0.0324895	0.0477514	0.0306696	0.0398183	0.296953	0.335076	0.045781	0.0298037	0.030207	0.0294072	0.0307899	0.0309932	0.0303985
		R2	0.994038	0.988715	0.990377	0.995208	0.995544	0.990371	0.996013	0.99484	0.994053	0.392553	0.991098	0.996247	0.996155	0.996347	0.995997	0.995942	0.996101
	Mean Beta Value (0-0.25)	MAE	0.014126	0.019005	0.018392	0.013506	0.013234	0.017314	0.012946	0.013868	0.047159	0.366723	0.028256	0.01228	0.012534	0.012183	0.012692	0.012864	0.012407
		RAE	0.333235	0.448327	0.420434	0.318612	0.312189	0.408433	0.305393	0.327136	1.11247	8.65089	0.645919	0.289683	0.295673	0.287382	0.299395	0.303452	0.292684
		RMSE	0.024676	0.033846	0.032266	0.021861	0.021047	0.032355	0.020185	0.023246	0.058581	0.370477	0.037093	0.019563	0.01983	0.019328	0.02011	0.02018	0.019803
		R2	0.899714	0.8202	0.844528	0.92222	0.928216	0.834675	0.934099	0.914215	0.899411	0.377827	0.814774	0.938251	0.936654	0.939765	0.934674	0.934185	0.936673
	Mean Beta Value (0.25-0.5)	MAE	0.052524	0.067439	0.05819	0.042107	0.037327	0.063294	0.033357	0.049425	0.187378	0.115375	0.046501	0.031804	0.032783	0.031564	0.034258	0.033424	0.032755
		RAE	0.624663	0.802044	0.698533	0.500773	0.443927	0.752742	0.396705	0.587803	2.22846	1.37214	0.558211	0.378236	0.389884	0.375388	0.407426	0.397502	0.389555
		RMSE	0.078721	0.108657	0.090686	0.060083	0.053219	0.105951	0.04761	0.069699	0.201961	0.136541	0.063651	0.045938	0.047105	0.045448	0.048917	0.047605	0.047614
		R2	0.669982	0.472334	0.560529	0.824805	0.86511	0.489619	0.893481	0.766958	0.669963	0.615291	0.798458	0.901215	0.895912	0.903374	0.887415	0.893664	0.893467
	Mean Beta Value (0.5-0.75)	MAE	0.035498	0.048483	0.045646	0.033847	0.034356	0.042137	0.031971	0.041057	0.32902	0.169971	0.045017	0.031144	0.031597	0.030902	0.032096	0.032741	0.031822
		RAE	0.511661	0.698822	0.674451	0.487867	0.495211	0.607355	0.460822	0.59179	4.74247	2.44994	0.665157	0.448905	0.455431	0.445425	0.462623	0.471927	0.458673
		RMSE	0.049578	0.068388	0.064367	0.047006	0.048003	0.059565	0.04459	0.054143	0.334295	0.186204	0.061113	0.043653	0.044147	0.043083	0.044993	0.045435	0.044709
		R2	0.813259	0.677748	0.693715	0.834589	0.827424	0.73644	0.852541	0.820363	0.81377	0.359329	0.725251	0.858881	0.855527	0.862651	0.849458	0.846528	0.851344
	Mean Beta Value (0.75-1)	MAE	0.020243	0.027705	0.02648	0.020632	0.020709	0.024126	0.020506	0.034579	0.420317	0.341984	0.032627	0.021447	0.019976	0.019387	0.020284	0.020594	0.019719
		RAE	0.450733	0.616893	0.597997	0.459411	0.461121	0.537207	0.45659	0.769964	9.35906	7.61485	0.736802	0.47755	0.444796	0.431695	0.451659	0.458553	0.439077
		RMSE	0.028451	0.038853	0.037825	0.028704	0.028936	0.033729	0.028366	0.041166	0.421945	0.346289	0.042411	0.036741	0.027848	0.026975	0.028148	0.028479	0.027492
		R2	0.864597	0.763792	0.770886	0.862642	0.860333	0.812055	0.866271	0.867904	0.865468	0.267636	0.729218	0.786896	0.871419	0.879192	0.868176	0.864907	0.874276
	Differentially Methylated CpG Between Groups (p < 0.05)	MAE	0.023344	0.028168	0.028098	0.022981	0.02273	0.026088	0.02258	0.028615	0.235011	0.320771	0.035853	0.022362	0.022276	0.021525	0.022295	0.022485	0.021928
		RAE	0.068937	0.08318	0.087563	0.067862	0.067123	0.077038	0.066679	0.0845	0.693993	0.947244	0.111733	0.066034	0.065782	0.063563	0.065839	0.066398	0.064754
		RMSE	0.035085	0.042953	0.044464	0.034653	0.034537	0.040552	0.033931	0.040453	0.294993	0.334821	0.049517	0.035971	0.0333	0.032339	0.033829	0.033522	0.033367
		R2	0.995041	0.992584	0.991518	0.99517	0.995204	0.993379	0.995363	0.995115	0.995054	0.83179	0.989282	0.994787	0.995546	0.995787	0.995396	0.995475	0.995518
TCGA GBM (Glioblastoma Multiforme) samples	Missing Level (10%)	MAE	0.0696954	0.0913929	0.080607	0.0644791	0.0634992	0.0898297	0.058514	0.0696564	0.230719	0.0585183	0.087004	0.0752557	0.054675	0.0526054	0.0567251	0.0544	0.0531391
		RAE	0.20396	0.267456	0.236264	0.188695	0.185827	0.262882	0.171238	0.203846	0.675186	0.17125	0.255014	0.220232	0.160002	0.153947	0.166003	0.159199	0.155509
		RMSE	0.115006	0.157726	0.138064	0.108982	0.106634	0.152388	0.0958854	0.104661	0.301897	0.0958864	0.119354	0.108802	0.096166	0.0905686	0.0972521	0.0947112	0.0950892
		R2	0.950057	0.90835	0.929487	0.955395	0.95729	0.914829	0.965546	0.962936	0.90769	0.965544	0.946301	0.958529	0.96558	0.969339	0.964676	0.966422	0.966611
	Missing Level (30%)	MAE	0.0691743	0.0909451	0.082342	0.0648903	0.0631421	0.0891592	0.063015	0.0696503	0.236581	0.166448	0.088249	0.0845139	0.054438	0.052509	0.0564467	0.054377	0.0531892
		RAE	0.202358	0.266045	0.241545	0.189826	0.184712	0.26082	0.186248	0.20375	0.692079	0.486915	0.258872	0.247231	0.159248	0.153606	0.165125	0.159071	0.155596
		RMSE	0.114146	0.156923	0.138973	0.109227	0.105957	0.15107	0.101485	0.104396	0.309583	0.182977	0.121288	0.116821	0.095775	0.0902233	0.0966962	0.0946017	0.094584
		R2	0.950866	0.909365	0.927763	0.95522	0.957878	0.916408	0.960336	0.963416	0.954859	0.948736	0.944279	0.954217	0.965896	0.969606	0.96511	0.966534	0.966918
	Missing Level (50%)	MAE	0.0693441	0.0911975	0.082053	0.0653693	0.0632673	0.0893156	0.067516	0.0702057	0.236854	0.263293	0.088466	0.11407	0.054625	0.0528353	0.0565717	0.0547927	0.0531692
		RAE	0.20289	0.266829	0.240094	0.19126	0.18511	0.261323	0.201258	0.20541	0.692996	0.770353	0.258858	0.333749	0.159825	0.154587	0.16552	0.160314	0.155564
		RMSE	0.114445	0.157435	0.138632	0.110133	0.106168	0.151425	0.107085	0.104922	0.309841	0.285458	0.121463	0.142797	0.096044	0.090688	0.0969429	0.0951917	0.09462
		R2	0.95058	0.908748	0.928357	0.954444	0.957693	0.915974	0.955125	0.96328	0.95476	0.830012	0.944258	0.941983	0.965685	0.969275	0.964897	0.966093	0.966802
	Mean Beta Value (0-0.25)	MAE	0.034642	0.04347	0.044539	0.03334	0.032901	0.048361	0.032879	0.030706	0.042072	0.301188	0.070328	0.127575	0.027172	0.026562	0.02992	0.026868	0.025805
		RAE	0.602977	0.756633	0.794051	0.580326	0.572671	0.841766	0.572289	0.534464	0.732303	5.2425	1.25383	2.22058	0.472954	0.462343	0.520793	0.467667	0.449158
		RMSE	0.073986	0.101245	0.100933	0.072859	0.071186	0.103327	0.066515	0.067575	0.086	0.309066	0.096802	0.154002	0.064533	0.060738	0.066916	0.063093	0.063324
		R2	0.61682	0.416362	0.43964	0.634893	0.652986	0.39035	0.711614	0.69593	0.624964	0.490373	0.503924	0.24111	0.72795	0.764677	0.703714	0.74249	0.741497
	Mean Beta Value (0.25-0.5)	MAE	0.137717	0.183079	0.158009	0.129732	0.125348	0.18627	0.108652	0.11695	0.204538	0.132052	0.127338	0.105515	0.10823	0.101522	0.1098	0.105854	0.104755
		RAE	0.934888	1.24283	1.06847	0.880683	0.850925	1.26449	0.737579	0.793915	1.3885	0.896435	0.861072	0.716289	0.734719	0.689176	0.745378	0.718587	0.711125
		RMSE	0.174731	0.239932	0.208285	0.167073	0.161341	0.246699	0.145875	0.152618	0.253251	0.166391	0.165579	0.140757	0.146175	0.136861	0.147349	0.143535	0.143503
		R2	0.308246	0.134618	0.238984	0.423923	0.471751	0.136496	0.607949	0.562849	0.365647	0.547104	0.496207	0.636091	0.605021	0.66034	0.592257	0.621956	0.627176
	Mean Beta Value (0.5-0.75)	MAE	0.130457	0.175023	0.147941	0.121886	0.116489	0.160581	0.102211	0.115707	0.324791	0.168038	0.119242	0.100779	0.101958	0.097234	0.102421	0.101796	0.099644
		RAE	0.920709	1.23524	1.04824	0.860218	0.822125	1.13331	0.721361	0.816609	2.29223	1.18594	0.844893	0.711253	0.719578	0.686236	0.722839	0.718434	0.703246
		RMSE	0.16675	0.230093	0.193775	0.158503	0.151268	0.214847	0.135477	0.144517	0.356105	0.198955	0.154971	0.131895	0.135771	0.129003	0.13612	0.13583	0.134364
		R2	0.328564	0.142633	0.231914	0.442495	0.509116	0.169834	0.641391	0.609574	0.456578	0.57542	0.530644	0.661016	0.636909	0.677448	0.632983	0.637868	0.650728
	Mean Beta Value (0.75-1)	MAE	0.054116	0.071187	0.062148	0.050779	0.049214	0.06559	0.047983	0.076797	0.437954	0.315789	0.078984	0.10785	0.043273	0.043417	0.045149	0.045137	0.04291
		RAE	0.73379	0.965269	0.848863	0.688552	0.667328	0.889373	0.650629	1.04134	5.93851	4.28199	1.07883	1.46242	0.586763	0.588726	0.612211	0.612043	0.581841
		RMSE	0.090499	0.124674	0.104653	0.088033	0.085091	0.107131	0.07828	0.095268	0.445684	0.325938	0.106833	0.13468	0.077635	0.073621	0.07751	0.077641	0.076562
		R2	0.528	0.313286	0.41082	0.56509	0.601255	0.381762	0.684696	0.667334	0.611175	0.534205	0.520525	0.396138	0.687915	0.724573	0.687176	0.687407	0.69782
	Differentially Methylated CpG Between Groups (p < 0.05)	MAE	0.068502	0.08131	0.101862	0.063976	0.062069	0.079782	0.058972	0.067212	0.186142	0.276314	0.105542	0.127733	0.05741	0.053245	0.057874	0.055667	0.054866
		RAE	0.204305	0.242505	0.348004	0.190808	0.185121	0.237949	0.175882	0.200458	0.555165	0.824103	0.360576	0.380964	0.171225	0.158802	0.17261	0.166025	0.163637
		RMSE	0.121207	0.150694	0.156033	0.114528	0.111068	0.147455	0.106118	0.111799	0.271795	0.295075	0.142216	0.157041	0.106715	0.098263	0.106821	0.103854	0.103869
		R2	0.94335	0.914423	0.88859	0.949711	0.952627	0.918484	0.956789	0.954428	0.945442	0.849208	0.904607	0.928278	0.956618	0.962895	0.956378	0.958635	0.959018

## Sheet: Supplementary Table 2
Supplementary Table 2: List of 16 brain tumor samples with DNA methylation data generated from both EPICv1 (850K) and EPICv2 (935K) arrays.
	sample_ID	Patient_ID	GSM_ID	Array_ID	Gender	Age	Tissue_type	Tumor_site	Disease
EPIC v1.0	CV40_v1	CV40	GSM7173830	206702460068_R01C01	Female	59	FFPE	Brain, fourth ventricle	Astrocytoma with foci with high-grade features, consider HGAP
	CV41_v1	CV41	GSM7173831	206702460068_R02C01	Female	0.416	FFPE	Brain, posterior fossa	Atypical teratoid/rhabdoid tumor
	CV42_v1	CV42	GSM7173832	206702460068_R03C01	Female	48	FFPE	Brain	GBM
	CV43_v1	CV43	GSM7173833	206702460068_R04C01	Female	77	FFPE	Brain, meninges, right sphenoid wing	Meningioma, meningothelial subtype
	CV44_v1	CV44	GSM7173834	206702460068_R05C01	Male	22	FFPE	Brain, left parietal lobe	Dysembryoplastic neuroepithelial tumor
	CV45_v1	CV45	GSM7173835	206702460068_R06C01	Male	5	FFPE	Brain	Left craniotomy for tumor resection
	CV46_v1	CV46	GSM7173836	206702460068_R07C01	Male	39	FFPE	Cervical spine	DLGNT vs. PA
	CV47_v1	CV47	GSM7173837	206702460068_R08C01	Female	6	FFPE	Brain, suprasellar	Pilocytic astrocytoma
	CV48_v1	CV48	GSM7173838	206702460098_R01C01	Female	23	FFPE	Brain	Glioma with mitoses
	CV49_v1	CV49	GSM7173839	206702460098_R02C01	Male	63	FFPE	Brain, left parasagittal	Meningioma, WHO grade G3
	CV50_v1	CV50	GSM7173840	206702460098_R03C01	Male	32	FFPE	Brain, left temporal tumor	High-grade glioma
	CV51_v1	CV51	GSM7173841	206702460098_R04C01	Female	37	FFPE	Brain, right frontal lobe	High-grade glioma (astrocytoma), grade 3-4
	CV52_v1	CV52	GSM7173842	206702460098_R05C01	Male	36	FFPE	Brain, third ventricular	Choroid Glioma
	CV53_v1	CV53	GSM7173843	206702460098_R06C01	Male	23	FFPE	Brain, posterior fossa, CP angle	Medulloblastoma, non-WNT/non-SHH
	CV54_v1	CV54	GSM7173844	206702460098_R07C01	Female	45	FFPE	Brain, right frontal	Diffuse pediatric-type high-grade glioma
	CV55_v1	CV55	GSM7173845	206702460098_R08C01	Female	36	FFPE	Brain, left cerebellar pontine mass	Medulloblastoma, grade 4
EPIC v2.0	CV40_v2	CV40	GSM7173814	207219640008_R01C01	Female	59	FFPE	Brain, fourth ventricle	Astrocytoma with foci with high-grade features, consider HGAP
	CV41_v2	CV41	GSM7173815	207219640008_R02C01	Female	0.416	FFPE	Brain, posterior fossa	Atypical teratoid/rhabdoid tumor
	CV42_v2	CV42	GSM7173816	207219640008_R03C01	Female	48	FFPE	Brain	GBM
	CV43_v2	CV43	GSM7173817	207219640008_R04C01	Female	77	FFPE	Brain, meninges, right sphenoid wing	Meningioma, meningothelial subtype
	CV44_v2	CV44	GSM7173818	207219640008_R05C01	Male	22	FFPE	Brain, left parietal lobe	Dysembryoplastic neuroepithelial tumor
	CV45_v2	CV45	GSM7173819	207219640008_R06C01	Male	5	FFPE	Brain	Left craniotomy for tumor resection
	CV46_v2	CV46	GSM7173820	207219640008_R07C01	Male	39	FFPE	Cervical spine	DLGNT vs. PA
	CV47_v2	CV47	GSM7173821	207219640008_R08C01	Female	6	FFPE	Brain, suprasellar	Pilocytic astrocytoma
	CV48_v2	CV48	GSM7173822	207219640069_R01C01	Female	23	FFPE	Brain	Glioma with mitoses
	CV49_v2	CV49	GSM7173823	207219640069_R02C01	Male	63	FFPE	Brain, left parasagittal	Meningioma, WHO grade G3
	CV50_v2	CV50	GSM7173824	207219640069_R03C01	Male	32	FFPE	Brain, left temporal tumor	High-grade glioma
	CV51_v2	CV51	GSM7173825	207219640069_R04C01	Female	37	FFPE	Brain, right frontal lobe	High-grade glioma (astrocytoma), grade 3-4
	CV52_v2	CV52	GSM7173826	207219640069_R05C01	Male	36	FFPE	Brain, third ventricular	Choroid Glioma
	CV53_v2	CV53	GSM7173827	207219640069_R06C01	Male	23	FFPE	Brain, posterior fossa, CP angle	Medulloblastoma, non-WNT/non-SHH
	CV54_v2	CV54	GSM7173828	207219640069_R07C01	Female	45	FFPE	Brain, right frontal	Diffuse pediatric-type high-grade glioma
	CV55_v2	CV55	GSM7173829	207219640069_R08C01	Female	36	FFPE	Brain, left cerebellar pontine mass	Medulloblastoma, grade 4

## Sheet: Supplementary Table 3
Supplementary Table 3. Evaluation of MOTEL imputation methods using 450K data from 16 brain tumor samples with both EPICv1 and EPICv2 DNA methylation array data. Abbreviations: MAE, Mean Absolute Error; RAE, Relative Absolute Error; RMSE, Root Mean Squared Error; R², Coefficient of Determination.
Group	Metrics	MOREL (RF)	MOREL (SVR)	MOREL (KNN)	MOREL (DNN)
Missing Level (10%)	MAE	0.0459645	0.0517726	0.0547143	0.0510272
	RAE	0.152171	0.171399	0.181138	0.168932
	RMSE	0.0718026	0.0802914	0.0819053	0.0792543
	R2	0.977007	0.971327	0.969965	0.972062
Missing Level (30%)	MAE	0.0460578	0.051692	0.0550923	0.0512611
	RAE	0.152459	0.171109	0.182365	0.169683
	RMSE	0.0717948	0.0801672	0.0822061	0.0801733
	R2	0.977004	0.971401	0.969731	0.971514
Missing Level (50%)	MAE	0.0461107	0.0516503	0.0554731	0.0546394
	RAE	0.152717	0.171064	0.183725	0.180964
	RMSE	0.0717203	0.0798872	0.0825308	0.0837356
	R2	0.977036	0.971624	0.969466	0.968784

## Sheet: Supplement Table 4
Supplementary Table 4. Evaluation of MOREL imputation methods using 37 mouse samples with both MMA and RRBS data. Abbreviations: MAE, Mean Absolute Error; RAE, Relative Absolute Error; RMSE, Root Mean Squared Error; R², Coefficient of Determination.
50% of CpGs missing	Metrics	MOREL (RF)	MOREL (SVR)	MOREL (KNN)	MOREL (DNN)
MMA	MAE	0.0378593	0.0377826	0.0407819	0.0377243
	RAE	0.140784	0.140499	0.151653	0.140283
	RMSE	0.0580006	0.0602763	0.063155	0.0598718
	R2	0.982672	0.981718	0.979468	0.981858
RRBS	MAE	0.0411698	0.0469816	0.0438769	0.0410211
	RAE	0.134611	0.153614	0.143462	0.134125
	RMSE	0.0720245	0.0774221	0.079418	0.0751792
	R2	0.979126	0.975848	0.974905	0.978147

## Sheet: Supplement Table 5
Supplementary Table 5: Evaluation the computing performance of MOREL methods.
Processing time in seconds		level of missing values												Max Memory (GB)
		0.05				0.15				0.25
		KNN	SVR	DNN	RF	KNN	SVR	DNN	RF	KNN	SVR	DNN	RF
Number of CpGs	10000	14.9687	24.4489	119.082	834.158	15.056	17.264	98.7252	641.894	13.7557	11.5595	75.0662	463.45	3.58
	25000	46.0674	64.0759	230.201	2062.95	38.3144	43.0382	175.521	1546.29	34.4718	27.8685	128.824	1039.92	5.63
	50000	100.547	134.311	437.328	4413.24	105.177	100.411	347.61	3343.4	110.785	80.4637	256.856	2504.22	9.29
	100000	257.777	374.391	946.734	10173.7	261.325	268.011	733.839	7676.2	254.415	161.142	522.24	5347.06	15.31
	250000	1103.58	1498.01	2308.14	30032.5	1348.47	1251.98	1707.36	21829	987.403	654.616	1242.8	14984.3	37.68
	500000	3672.04	3570.14	5297.53	56305.4	3858.15	2994.53	4468.1	47901.1	3016.6	1604.55	2425.71	34880.2	70.17
* Intel(R) Xeon(R) Gold 6342 CPU @ 2.80GHz
